# Supplementary material for: Proteasome associated function of UCH37 is evolutionarily conserved in Plasmodium parasites
Source: Sci Rep. 2024 Nov 27;14:29428. doi: 10.1038/s41598-024-80433-y (PMC11603131; doi:10.1038/s41598-024-80433-y)
Supplement: Supplementary file 2 — Supplementary Information 2. [file 41598_2024_80433_MOESM2_ESM.xlsx]

## Sheet: PfUCH37 Interfacing residues 
PfUCH37 Interfacing residues
	Inaccessible residues					HSDC	Residues making Hydrogen/Disulphide bond, Salt bridge or Covalent link
	Solvent-accessible residues						Interfacing residues
ASA	Accessible Surface Area, Å²		BSA	Buried Surface Area, Å²		ΔiG	Solvation energy effect, kcal/mol		||||	Buried area percentage, one bar per 10%
##	Structure 2	HSDC	ASA	BSA	ΔiG
1	B:MET 1		245.43	0.00	0.00
2	B:ALA 2		95.34	0.00	0.00
3	B:ARG 3		224.15	0.00	0.00
4	B:ASP 4		127.08	0.00	0.00
5	B:ASN 5		132.16	0.00	0.00
6	B:GLU 6		141.60	0.00	0.00
7	B:ASN 7		138.56	0.00	0.00
8	B:ILE 8		147.06	0.00	0.00
9	B:LEU 9		128.95	0.00	0.00
10	B:GLU 10		86.74	0.00	0.00
11	B:GLU 11		118.82	0.00	0.00
12	B:TRP 12		3.47	0.00	0.00
13	B:CYS 13		25.12	0.00	0.00
14	B:LEU 14		92.14	0.00	0.00
15	B:ILE 15		9.45	0.00	0.00
16	B:GLU 16		73.81	0.00	0.00
17	B:SER 17		23.62	0.00	0.00
18	B:ASN 18		34.82	0.00	0.00
19	B:PRO 19		22.43	0.00	0.00
20	B:CYS 20		2.39	0.00	0.00
21	B:ILE 21		0.17	0.00	0.00
22	B:PHE 22		0.00	0.00	0.00
23	B:TYR 23		25.52	0.00	0.00
24	B:ASP 24		35.93	0.00	0.00
25	B:MET 25		0.00	0.00	0.00
26	B:LEU 26		0.00	0.00	0.00
27	B:LYS 27		54.05	0.00	0.00
28	B:ARG 28		93.31	0.00	0.00
29	B:MET 29		0.00	0.00	0.00
30	B:GLY 30		17.47	0.00	0.00
31	B:ALA 31		0.67	0.00	0.00
32	B:THR 32		68.29	0.00	0.00
33	B:GLU 33		74.44	0.00	0.00
34	B:ILE 34		6.01	0.00	0.00
35	B:SER 35		10.63	0.00	0.00
36	B:VAL 36		0.49	0.00	0.00
37	B:GLU 37		39.63	0.00	0.00
38	B:ASP 38		33.48	0.00	0.00
39	B:VAL 39		6.61	0.00	0.00
40	B:TYR 40		198.05	0.00	0.00
41	B:SER 41		59.13	0.00	0.00
42	B:LEU 42		42.53	0.00	0.00
43	B:SER 43		67.48	0.00	0.00
44	B:TYR 44		54.96	0.00	0.00
45	B:PHE 45		0.00	0.00	0.00
46	B:ASP 46		57.17	0.00	0.00
47	B:ASP 47		51.64	0.00	0.00
48	B:TYR 48		1.15	0.00	0.00
49	B:ILE 49		14.73	0.00	0.00
50	B:ASN 50		86.33	0.00	0.00
51	B:ASN 51		7.89	0.00	0.00
52	B:LYS 52		43.56	0.00	0.00
53	B:GLU 53		33.75	0.00	0.00
54	B:ILE 54		143.84	0.00	0.00
55	B:ILE 55		38.93	0.00	0.00
56	B:ASN 56		67.76	0.00	0.00
57	B:MET 57		23.93	0.00	0.00
58	B:ASN 58		60.25	0.00	0.00
59	B:HIS 59		7.91	0.00	0.00
60	B:ILE 60		13.05	0.00	0.00
61	B:LEU 61		2.18	0.00	0.00
62	B:GLY 62		2.18	0.00	0.00
63	B:VAL 63		19.45	0.00	0.00
64	B:ASP 64		58.22	0.00	0.00
65	B:THR 65		60.80	0.00	0.00
66	B:TYR 66		4.53	0.00	0.00
67	B:LEU 67		93.75	0.00	0.00
68	B:GLY 68		1.99	0.00	0.00
69	B:GLU 69		81.12	0.00	0.00
70	B:ASN 70		139.93	0.00	0.00
71	B:ASN 71		75.92	0.00	0.00
72	B:LYS 72		156.01	0.00	0.00
73	B:THR 73		114.21	0.00	0.00
74	B:LEU 74		138.60	0.00	0.00
75	B:ASP 75		144.13	0.00	0.00
76	B:LYS 76		185.89	0.00	0.00
77	B:GLU 77		138.21	0.00	0.00
78	B:ASN 78		128.16	0.00	0.00
79	B:ASN 79		150.72	0.00	0.00
80	B:VAL 80		98.86	0.00	0.00
81	B:VAL 81		152.39	0.00	0.00
82	B:ASP 82		100.71	0.00	0.00
83	B:VAL 83		104.17	0.00	0.00
84	B:ILE 84		66.85	0.00	0.00
85	B:GLU 85		106.49	0.00	0.00
86	B:LEU 86		12.53	0.00	0.00
87	B:TYR 87		11.61	0.00	0.00
88	B:LYS 88		59.33	0.00	0.00
89	B:ASN 89		130.59	0.00	0.00
90	B:ASN 90		124.08	0.00	0.00
91	B:ILE 91		24.50	0.00	0.00
92	B:CYS 92		79.30	0.00	0.00
93	B:MET 93		54.54	0.00	0.00
94	B:GLU 94		112.69	0.00	0.00
95	B:ASP 95		64.72	0.00	0.00
96	B:LYS 96		7.72	0.00	0.00
97	B:TYR 97		0.94	0.00	0.00
98	B:ASN 98		63.43	0.00	0.00
99	B:LYS 99		49.74	0.00	0.00
100	B:LEU 100		0.00	0.00	0.00
101	B:LEU 101		15.05	0.00	0.00
102	B:LYS 102		50.33	0.00	0.00
103	B:HIS 103		16.80	0.00	0.00
104	B:HIS 104		45.51	0.00	0.00
105	B:SER 105		61.01	0.00	0.00
106	B:TYR 106		25.91	0.00	0.00
107	B:ILE 107		5.76	0.00	0.00
108	B:TYR 108		42.73	0.00	0.00
109	B:GLY 109		0.00	0.00	0.00
110	B:ILE 110		0.00	0.00	0.00
111	B:ILE 111		0.17	0.00	0.00
112	B:PHE 112		1.09	0.00	0.00
113	B:LEU 113		1.84	0.00	0.00
114	B:PHE 114		4.70	0.00	0.00
115	B:ASN 115		15.98	0.00	0.00
116	B:ILE 116		27.56	0.00	0.00
117	B:GLY 117		34.89	0.00	0.00
118	B:LYS 118		164.24	0.00	0.00
119	B:HIS 119		173.72	0.00	0.00
120	B:TYR 120		46.34	0.00	0.00
121	B:LYS 121		114.77	0.00	0.00
122	B:ASN 122		94.75	0.00	0.00
123	B:ASN 123		118.36	0.00	0.00
124	B:LYS 124		40.62	0.00	0.00
125	B:TYR 125		54.59	0.00	0.00
126	B:ILE 126		131.19	0.00	0.00
127	B:GLU 127		152.87	0.00	0.00
128	B:HIS 128		42.12	0.00	0.00
129	B:ASN 129		138.61	0.00	0.00
130	B:VAL 130		53.33	0.00	0.00
131	B:PRO 131		22.90	0.00	0.00
132	B:ASP 132		130.27	0.00	0.00
133	B:ASN 133		69.30	0.00	0.00
134	B:LEU 134		5.20	0.00	0.00
135	B:PHE 135		4.05	0.00	0.00
136	B:PHE 136		8.08	0.00	0.00
137	B:ALA 137		1.02	0.00	0.00
138	B:LYS 138		74.00	0.00	0.00
139	B:GLN 139		24.21	0.00	0.00
140	B:VAL 140		62.64	0.00	0.00
141	B:ILE 141		47.09	0.00	0.00
142	B:PRO 142		70.68	0.00	0.00
143	B:ASN 143		50.66	0.00	0.00
144	B:ALA 144		2.01	0.00	0.00
145	B:CYS 145		11.03	0.00	0.00
146	B:ALA 146		1.33	0.00	0.00
147	B:THR 147		0.00	0.00	0.00
148	B:GLN 148		13.15	0.00	0.00
149	B:ALA 149		3.45	0.00	0.00
150	B:ILE 150		0.17	0.00	0.00
151	B:LEU 151		0.17	0.00	0.00
152	B:SER 152		6.06	0.00	0.00
153	B:ILE 153		0.00	0.00	0.00
154	B:VAL 154		0.62	0.00	0.00
155	B:LEU 155		10.17	0.00	0.00
156	B:ASN 156		10.22	0.00	0.00
157	B:LYS 157		48.00	0.00	0.00
158	B:ASP 158		148.72	0.00	0.00
159	B:ILE 159		19.38	0.00	0.00
160	B:GLU 160		127.38	0.00	0.00
161	B:LEU 161		10.85	0.00	0.00
162	B:ASN 162		36.55	0.00	0.00
163	B:ASP 163		95.52	0.00	0.00
164	B:GLU 164		79.36	0.00	0.00
165	B:ILE 165		0.00	0.00	0.00
166	B:LYS 166		81.95	0.00	0.00
167	B:ASN 167		81.75	0.00	0.00
168	B:ILE 168		5.48	0.00	0.00
169	B:LYS 169		43.99	0.00	0.00
170	B:THR 170		92.33	0.00	0.00
171	B:PHE 171		143.81	0.00	0.00
172	B:SER 172		0.12	0.00	0.00
173	B:LEU 173		87.92	0.00	0.00
174	B:ASN 174		143.28	0.00	0.00
175	B:PHE 175		69.81	0.00	0.00
176	B:ASP 176		89.51	0.00	0.00
177	B:SER 177		28.93	0.00	0.00
178	B:SER 178		48.96	0.00	0.00
179	B:MET 179		89.37	0.00	0.00
180	B:LYS 180		19.92	0.00	0.00
181	B:GLY 181		2.09	0.00	0.00
182	B:LEU 182		72.67	0.00	0.00
183	B:THR 183		25.68	0.00	0.00
184	B:LEU 184		2.52	0.00	0.00
185	B:SER 185		4.18	0.00	0.00
186	B:ASN 186		86.59	0.00	0.00
187	B:CYS 187		23.63	0.00	0.00
188	B:THR 188		80.29	0.00	0.00
189	B:PHE 189		71.34	0.00	0.00
190	B:LEU 190		0.00	0.00	0.00
191	B:ARG 191		31.46	0.00	0.00
192	B:ASN 192		83.17	0.00	0.00
193	B:ILE 193		3.85	0.00	0.00
194	B:HIS 194		0.00	0.00	0.00
195	B:ASN 195		31.45	0.00	0.00
196	B:SER 196		53.12	0.00	0.00
197	B:TYR 197		6.01	0.00	0.00
198	B:LYS 198		83.57	0.00	0.00
199	B:PRO 199		54.26	0.00	0.00
200	B:PRO 200		45.37	3.25 |	0.03
201	B:ILE 201		108.10	0.00	0.00
202	B:TYR 202		132.61	77.82 ||||||	1.00
203	B:LEU 203		142.31	92.93 |||||||	1.47
204	B:ASP 204		141.75	6.86 |	-0.08
205	B:LYS 205		126.69	2.52 |	0.04
206	B:GLU 206		153.37	4.31 |	0.06
207	B:ASP 207		128.36	0.00	0.00
208	B:VAL 208		85.70	0.00	0.00
209	B:HIS 209		162.84	0.00	0.00
210	B:HIS 210		127.65	0.00	0.00
211	B:ASP 211		105.01	0.00	0.00
212	B:LYS 212		182.58	0.00	0.00
213	B:LYS 213		164.93	0.00	0.00
214	B:LYS 214		108.66	0.00	0.00
215	B:SER 215		69.53	0.00	0.00
216	B:GLU 216		117.84	0.00	0.00
217	B:ASP 217		103.40	0.00	0.00
218	B:SER 218		17.29	0.00	0.00
219	B:PHE 219		69.05	0.00	0.00
220	B:HIS 220		6.13	0.00	0.00
221	B:PHE 221		8.29	0.00	0.00
222	B:VAL 222		3.19	0.00	0.00
223	B:SER 223		0.00	0.00	0.00
224	B:TYR 224		0.98	0.00	0.00
225	B:ILE 225		0.00	0.00	0.00
226	B:SER 226		25.38	0.00	0.00
227	B:PHE 227		23.53	0.00	0.00
228	B:GLN 228		111.09	0.00	0.00
229	B:ASP 229		69.35	0.00	0.00
230	B:LYS 230		63.22	0.00	0.00
231	B:VAL 231		5.26	0.00	0.00
232	B:TYR 232		0.00	0.00	0.00
233	B:LEU 233		2.35	0.00	0.00
234	B:LEU 234		5.87	0.00	0.00
235	B:ASP 235		0.00	0.00	0.00
236	B:GLY 236		6.80	0.00	0.00
237	B:LEU 237		48.00	0.00	0.00
238	B:GLN 238		0.31	0.00	0.00
239	B:SER 239		67.73	0.00	0.00
240	B:GLY 240		2.68	0.00	0.00
241	B:PRO 241		5.52	0.00	0.00
242	B:VAL 242		13.56	0.00	0.00
243	B:LEU 243		40.54	0.00	0.00
244	B:ILE 244		13.39	0.00	0.00
245	B:ASN 245		38.08	0.00	0.00
246	B:ALA 246		12.17	0.00	0.00
247	B:ASP 247		91.59	0.00	0.00
248	B:GLU 248		82.56	0.00	0.00
249	B:GLN 249		65.95	0.00	0.00
250	B:ASN 250		136.52	0.00	0.00
251	B:LYS 251		145.73	0.00	0.00
252	B:PRO 252		115.21	0.00	0.00
253	B:ASN 253		117.96	0.00	0.00
254	B:PRO 254		109.45	0.00	0.00
255	B:ASN 255		130.06	0.00	0.00
256	B:ASN 256		139.91	0.00	0.00
257	B:ASN 257		130.00	0.00	0.00
258	B:ASN 258		126.61	0.00	0.00
259	B:ASN 259		136.40	0.00	0.00
260	B:ASN 260		121.79	0.00	0.00
261	B:LYS 261		179.96	0.00	0.00
262	B:ASP 262		116.48	0.00	0.00
263	B:ASN 263		140.10	0.00	0.00
264	B:ASP 264		136.13	0.00	0.00
265	B:ASN 265		147.21	0.00	0.00
266	B:ASP 266		135.13	0.00	0.00
267	B:ASN 267		130.44	0.00	0.00
268	B:ASN 268		127.00	0.00	0.00
269	B:ASN 269		142.35	0.00	0.00
270	B:ASN 270		137.76	0.00	0.00
271	B:ASN 271		136.02	0.00	0.00
272	B:ASN 272		122.36	0.00	0.00
273	B:ASN 273		120.45	0.00	0.00
274	B:ASN 274		132.25	0.00	0.00
275	B:ASN 275		127.77	0.00	0.00
276	B:ASN 276		149.40	0.00	0.00
277	B:ASN 277		135.88	0.00	0.00
278	B:ASN 278		152.47	0.00	0.00
279	B:ASN 279		139.53	0.00	0.00
280	B:ASN 280		145.97	0.00	0.00
281	B:ASN 281		141.84	0.00	0.00
282	B:ASN 282		138.99	0.00	0.00
283	B:ASN 283		144.95	0.00	0.00
284	B:ASN 284		131.80	0.00	0.00
285	B:ASN 285		144.21	0.00	0.00
286	B:ASN 286		130.29	0.00	0.00
287	B:ASN 287		137.88	0.00	0.00
288	B:ASN 288		134.33	0.00	0.00
289	B:ASN 289		122.22	0.00	0.00
290	B:ASN 290		139.89	0.00	0.00
291	B:ASN 291		93.55	0.00	0.00
292	B:ASN 292		130.12	0.00	0.00
293	B:ILE 293		100.16	0.00	0.00
294	B:GLY 294		13.18	0.00	0.00
295	B:MET 295		102.07	0.00	0.00
296	B:ASN 296		104.29	0.00	0.00
297	B:GLY 297		44.51	0.00	0.00
298	B:LYS 298		78.55	0.00	0.00
299	B:ASP 299		12.70	0.00	0.00
300	B:TRP 300		30.09	0.00	0.00
301	B:ILE 301		0.00	0.00	0.00
302	B:GLU 302		43.75	0.00	0.00
303	B:ILE 303		3.52	0.00	0.00
304	B:SER 304		0.00	0.00	0.00
305	B:ARG 305		40.68	0.00	0.00
306	B:GLU 306		46.23	0.00	0.00
307	B:HIS 307		29.03	0.00	0.00
308	B:ILE 308		0.00	0.00	0.00
309	B:LYS 309		117.08	0.00	0.00
310	B:LYS 310		103.54	0.00	0.00
311	B:GLU 311		18.62	0.00	0.00
312	B:ILE 312		22.42	0.00	0.00
313	B:ASP 313		71.98	0.00	0.00
314	B:GLU 314		62.46	0.00	0.00
315	B:ILE 315		20.24	0.00	0.00
316	B:CYS 316		62.00	0.00	0.00
317	B:ASN 317		130.35	0.00	0.00
318	B:SER 318		86.92	0.00	0.00
319	B:GLN 319		48.29	0.00	0.00
320	B:THR 320		136.35	0.00	0.00
321	B:ASN 321		116.55	0.00	0.00
322	B:ASN 322		157.89	0.00	0.00
323	B:ASP 323		90.74	0.00	0.00
324	B:VAL 324		30.51	0.00	0.00
325	B:ARG 325		138.27	0.00	0.00
326	B:PHE 326		85.56	0.00	0.00
327	B:ASN 327		43.67	0.00	0.00
328	B:ILE 328		5.47	0.00	0.00
329	B:ILE 329		0.00	0.00	0.00
330	B:ALA 330		0.00	0.00	0.00
331	B:VAL 331		0.17	0.00	0.00
332	B:MET 332		1.83	0.00	0.00
333	B:LYS 333		47.86	0.00	0.00
334	B:ASP 334		1.39	0.00	0.00
335	B:LYS 335		24.85	0.00	0.00
336	B:GLU 336		36.42	0.00	0.00
337	B:TYR 337		89.86	0.00	0.00
338	B:ILE 338		6.60	0.00	0.00
339	B:ILE 339		1.34	0.00	0.00
340	B:GLN 340		65.80	0.00	0.00
341	B:GLU 341		78.69	0.00	0.00
342	B:TYR 342		7.97	0.00	0.00
343	B:ILE 343		6.02	0.00	0.00
344	B:ASN 344		15.57	0.00	0.00
345	B:ILE 345		2.34	0.00	0.00
346	B:HIS 346		0.00	0.00	0.00
347	B:ARG 347		51.87	0.00	0.00
348	B:ILE 348		2.34	0.00	0.00
349	B:VAL 349		2.18	0.00	0.00
350	B:LYS 350		39.41	0.00	0.00
351	B:GLN 351		27.80	0.00	0.00
352	B:ARG 352		39.70	0.00	0.00
353	B:VAL 353		0.00	0.00	0.00
354	B:ASN 354		7.88	0.00	0.00
355	B:ILE 355		49.88	0.00	0.00
356	B:LYS 356		13.41	0.00	0.00
357	B:LEU 357		0.00	0.00	0.00
358	B:ILE 358		66.44	0.00	0.00
359	B:ASN 359		110.01	0.00	0.00
360	B:LEU 360		83.79	0.00	0.00
361	B:GLY 361		66.34	0.00	0.00
362	B:GLU 362		56.11	0.00	0.00
363	B:ASN 363		157.71	0.00	0.00
364	B:ILE 364		39.89	0.00	0.00
365	B:GLU 365		157.80	0.00	0.00
366	B:LEU 366		76.67	0.00	0.00
367	B:SER 367		72.91	0.00	0.00
368	B:ASP 368		79.99	0.00	0.00
369	B:GLU 369		128.98	0.00	0.00
370	B:ILE 370		13.40	0.00	0.00
371	B:ASN 371		80.18	0.00	0.00
372	B:GLU 372		51.96	0.00	0.00
373	B:ASP 373		126.55	0.00	0.00
374	B:GLU 374		116.98	0.00	0.00
375	B:PHE 375		53.53	0.00	0.00
376	B:PRO 376		89.57	0.00	0.00
377	B:LEU 377		164.92	0.00	0.00
378	B:LEU 378		19.17	0.00	0.00
379	B:ASN 379		123.55	0.00	0.00
380	B:ASP 380		109.02	0.00	0.00
381	B:ILE 381		5.51	0.00	0.00
382	B:PRO 382		12.25	0.00	0.00
383	B:SER 383		40.57	0.00	0.00
384	B:ILE 384		50.67	0.00	0.00
385	B:GLU 385		137.73	0.00	0.00
386	B:ASN 386		91.62	0.00	0.00
387	B:LEU 387		7.74	0.00	0.00
388	B:PRO 388		10.23	0.00	0.00
389	B:ASN 389		112.66	0.00	0.00
390	B:ASN 390		84.27	0.00	0.00
391	B:VAL 391		45.17	0.00	0.00
392	B:ASP 392		111.16	0.00	0.00
393	B:THR 393		55.68	0.00	0.00
394	B:LEU 394		0.00	0.00	0.00
395	B:TYR 395		78.44	0.00	0.00
396	B:ASN 396		76.49	0.00	0.00
397	B:ILE 397		7.03	0.00	0.00
398	B:VAL 398		22.41	0.00	0.00
399	B:ASN 399		92.49	0.00	0.00
400	B:LYS 400		52.57	0.00	0.00
401	B:SER 401		0.00	0.00	0.00
402	B:THR 402		42.71	0.00	0.00
403	B:LEU 403		103.56	0.00	0.00
404	B:GLU 404		13.87	0.00	0.00
405	B:ILE 405		11.55	0.00	0.00
406	B:ASN 406		79.82	0.00	0.00
407	B:TYR 407		52.61	0.00	0.00
408	B:LEU 408		0.00	0.00	0.00
409	B:GLN 409		90.13	0.00	0.00
410	B:SER 410		53.85	0.00	0.00
411	B:LEU 411		31.59	0.00	0.00
412	B:LEU 412		17.75	0.00	0.00
413	B:HIS 413		110.95	0.00	0.00
414	B:GLU 414		98.59	0.00	0.00
415	B:GLN 415		35.42	0.00	0.00
416	B:LYS 416		95.55	0.00	0.00
417	B:GLU 417		61.81	0.00	0.00
418	B:ILE 418		72.47	0.00	0.00
419	B:LYS 419		23.06	0.00	0.00
420	B:LYS 420		123.51	5.12 |	0.05
421	B:LEU 421		113.78	0.00	0.00
422	B:TRP 422		39.42	0.00	0.00
423	B:ASN 423		82.67	8.64 ||	0.14
424	B:LYS 424	HS	110.17	76.41 |||||||	-0.78
425	B:GLU 425		74.76	0.00	0.00
426	B:LEU 426		27.87	0.00	0.00
427	B:THR 427		82.15	36.36 |||||	0.43
428	B:PHE 428		105.88	93.55 |||||||||	1.39
429	B:LYS 429		46.96	3.70 |	0.01
430	B:PHE 430		56.78	0.00	0.00
431	B:PHE 431		106.80	47.86 |||||	0.77
432	B:ASN 432		80.05	0.00	0.00
433	B:PHE 433		70.83	70.67 ||||||||||	1.11
434	B:TYR 434		127.95	83.15 |||||||	0.32
435	B:PRO 435		83.83	24.61 |||	0.35
436	B:PHE 436		132.68	132.54 ||||||||||	2.06
437	B:ILE 437		86.87	86.87 ||||||||||	1.39
438	B:MET 438		70.59	61.06 |||||||||	1.70
439	B:SER 439	H	54.95	45.13 |||||||||	0.20
440	B:SER 440		32.80	32.80 ||||||||||	0.31
441	B:LEU 441		78.55	78.55 ||||||||||	1.25
442	B:ASN 442	H	105.03	84.78 |||||||||	-0.73
443	B:LEU 443		91.79	88.60 ||||||||||	1.41
444	B:MET 444		67.73	67.56 ||||||||||	1.68
445	B:ALA 445		52.64	47.12 |||||||||	0.50
446	B:LYS 446	HS	150.41	73.90 |||||	-0.45
447	B:HIS 447		112.17	63.38 ||||||	0.29
448	B:LYS 448	HS	171.16	52.82 ||||	-0.24
449	B:LEU 449		102.87	69.70 |||||||	1.12
450	B:LEU 450		59.63	56.66 ||||||||||	0.91
451	B:LYS 451	HS	144.34	71.90 |||||	0.10
452	B:ASP 452		90.87	0.00	0.00
453	B:ALA 453		38.35	36.45 ||||||||||	0.57
454	B:TYR 454	H	131.86	120.91 ||||||||||	1.17
455	B:GLN 455		95.97	0.00	0.00
456	B:LYS 456		132.10	32.17 |||	-0.19
457	B:GLU 457	HS	90.93	84.80 ||||||||||	0.23
458	B:LYS 458	HS	127.36	45.28 ||||	-0.54
459	B:LEU 459		119.82	0.00	0.00
460	B:LYS 460	HS	117.16	32.98 |||	-1.02
461	B:ASN 461		100.83	72.76 ||||||||	-0.21
462	B:ALA 462		67.26	0.00	0.00
463	B:THR 463		115.37	0.00	0.00
464	B:LYS 464		178.23	7.02 |	0.11
465	B:SER 465		140.17	16.05 ||	0.26

## Sheet: PfRpn13 Interfacing residues 
PfRpn13 Interfacing residues
	Inaccessible residues					HSDC	Residues making Hydrogen/Disulphide bond, Salt bridge or Covalent link
	Solvent-accessible residues						Interfacing residues
ASA	Accessible Surface Area, Å²		BSA	Buried Surface Area, Å²		ΔiG	Solvation energy effect, kcal/mol		||||	Buried area percentage, one bar per 10%
##	Structure 1	HSDC	ASA	BSA	ΔiG
1	A:THR 1		186.85	8.96 |	-0.10
2	A:LYS 2		196.69	4.81 |	0.03
3	A:LYS 3		192.40	48.33 |||	0.41
4	A:ASP 4		99.93	2.94 |	-0.03
5	A:ILE 5		116.98	99.31 |||||||||	1.59
6	A:TYR 6		93.47	0.00	0.00
7	A:PHE 7		21.73	21.73 |||||||||||	0.35
8	A:LYS 8		89.73	0.00	0.00
9	A:ASP 9		44.80	21.20 |||||	0.15
10	A:ILE 10		66.56	66.56 |||||||||||	1.06
11	A:PHE 11		70.03	60.41 |||||||||	0.97
12	A:LYS 12	HS	93.20	16.77 ||	-0.50
13	A:GLY 13		27.77	0.00	0.00
14	A:GLU 14	HS	131.14	40.01 ||||	-0.53
15	A:TYR 15	H	113.08	99.28 |||||||||	0.40
16	A:PHE 16		23.98	23.15 ||||||||||	0.37
17	A:SER 17		65.50	0.00	0.00
18	A:LYS 18		159.31	29.17 ||	0.31
19	A:LEU 19		68.39	68.39 ||||||||||	1.07
20	A:LEU 20		5.89	0.00	0.00
21	A:GLU 21		120.31	0.00	0.00
22	A:ILE 22		88.96	43.13 |||||	0.69
23	A:PRO 23		101.85	0.00	0.00
24	A:GLU 24	HS	137.98	41.90 ||||	-0.33
25	A:ALA 25		21.57	21.57 ||||||||||	0.32
26	A:LEU 26		23.90	0.00	0.00
27	A:GLU 27		95.45	0.00	0.00
28	A:GLU 28	H	103.74	39.73 ||||	-0.23
29	A:LEU 29		54.14	54.14 ||||||||||	0.82
30	A:LYS 30		43.22	0.00	0.00
31	A:ILE 31		125.45	0.00	0.00
32	A:HIS 32		144.16	91.19 |||||||	-0.79
33	A:MET 33		26.11	21.69 |||||||||	0.67
34	A:PRO 34		80.06	76.72 ||||||||||	1.21
35	A:GLU 35		141.68	1.98 |	-0.02
36	A:GLY 36		67.27	0.00	0.00
37	A:TYR 37		132.31	92.72 ||||||||	0.61
38	A:LYS 38		74.56	0.00	0.00
39	A:THR 39		66.16	0.00	0.00
40	A:LYS 40		58.18	0.00	0.00
41	A:GLU 41		111.92	0.16 |	0.00
42	A:ASP 42	HS	28.33	14.74 ||||||	-0.15
43	A:ILE 43		7.70	7.70 ||||||||||	0.12
44	A:ILE 44		66.08	0.00	0.00
45	A:ASP 45	HS	87.59	26.70 ||||	0.06
46	A:VAL 46		35.53	35.41 ||||||||||	0.57
47	A:ILE 47		17.21	3.01 ||	0.05
48	A:ASN 48		105.28	0.00	0.00
49	A:SER 49		57.20	3.46 |	0.02
50	A:ARG 50		202.37	0.00	0.00
51	A:ALA 51		59.17	41.55 ||||||||	0.43
52	A:LEU 52		47.98	41.81 |||||||||	0.67
53	A:ASN 53		68.14	0.00	0.00
54	A:PRO 54		92.97	27.81 |||	0.41
55	A:ASN 55		106.26	104.40 ||||||||||	-0.64
56	A:LEU 56		12.56	8.72 |||||||	0.14
57	A:LYS 57		131.06	0.00	0.00
58	A:ALA 58		61.62	46.90 ||||||||	0.68
59	A:LEU 59		53.50	49.49 ||||||||||	0.79
60	A:ASP 60		13.89	0.00	0.00
61	A:MET 61		149.87	11.99 |	0.22
62	A:SER 62		29.09	23.20 ||||||||	0.36
63	A:LEU 63		10.78	0.00	0.00
64	A:PRO 64		101.30	0.00	0.00
65	A:THR 65		107.31	0.00	0.00
66	A:HIS 66		105.41	19.47 ||	-0.03
67	A:LEU 67		21.65	0.00	0.00
68	A:ASN 68		64.25	0.00	0.00
69	A:PHE 69		145.90	18.60 ||	0.30
70	A:VAL 70		11.45	10.44 ||||||||||	0.17
71	A:LEU 71		0.67	0.00	0.00
72	A:ILE 72		105.95	0.00	0.00
73	A:SER 73		75.76	39.06 ||||||	0.24
74	A:LEU 74	H	62.32	62.32 ||||||||||	0.89
75	A:ASN 75		122.50	2.81 |	-0.02
76	A:LEU 76		11.86	0.00	0.00
77	A:PRO 77		98.98	0.00	0.00
78	A:PRO 78		86.60	0.00	0.00
79	A:HIS 79		55.65	0.00	0.00
80	A:GLU 80		164.50	0.00	0.00
81	A:GLY 81		64.75	0.00	0.00
82	A:GLU 82		176.24	0.00	0.00
83	A:VAL 83		33.80	0.00	0.00
84	A:ASN 84		161.20	0.00	0.00
85	A:ASP 85	H	67.37	8.76 ||	-0.14
86	A:PRO 86		22.09	0.00	0.00
87	A:MET 87		19.60	11.26 ||||||	0.27
88	A:GLU 88	HS	108.13	44.91 |||||	-0.13
89	A:TYR 89		66.04	0.00	0.00
90	A:ILE 90		0.84	0.84 |||||||||||	0.01
91	A:VAL 91		70.56	68.01 ||||||||||	1.05
92	A:ASP 92		68.46	12.64 ||	-0.14
93	A:ALA 93		20.54	0.00	0.00
94	A:LEU 94		46.21	46.21 ||||||||||	0.74
95	A:GLU 95	HS	114.38	57.94 ||||||	-0.20
96	A:LYS 96		130.91	0.00	0.00
97	A:LYS 97	H	47.12	2.50 |	-0.09
98	A:TYR 98	H	121.93	93.84 ||||||||	0.93
99	A:THR 99		68.35	10.53 ||	0.17
100	A:LYS 100		137.26	0.00	0.00
101	A:GLU 101		97.21	0.00	0.00
102	A:GLU 102	HS	147.38	40.07 |||	-0.46
103	A:ASN 103		128.11	0.00	0.00
104	A:ASN 104		178.97	0.00	0.00

## Sheet: HsUCH37 Interfacing residues 
HsUCH37 Interfacing residues
	Inaccessible residues					HSDC	Residues making Hydrogen/Disulphide bond, Salt bridge or Covalent link
	Solvent-accessible residues						Interfacing residues
ASA	Accessible Surface Area, Å²		BSA	Buried Surface Area, Å²		ΔiG	Solvation energy effect, kcal/mol		||||	Buried area percentage, one bar per 10%
##	Structure 2	HSDC	ASA	BSA	ΔiG
1	A:GLY 6		90.72	0.00	0.00
2	A:GLU 7		145.01	0.00	0.00
3	A:TRP 8		7.72	0.00	0.00
4	A:CYS 9		23.58	0.00	0.00
5	A:LEU 10		128.08	0.00	0.00
6	A:MET 11		17.37	0.00	0.00
7	A:GLU 12		96.00	19.50 |||	-0.32
8	A:SER 13		34.57	0.00	0.00
9	A:ASP 14		25.94	0.00	0.00
10	A:PRO 15		18.15	0.00	0.00
11	A:GLY 16		5.25	0.00	0.00
12	A:VAL 17		1.16	0.00	0.00
13	A:PHE 18		0.00	0.00	0.00
14	A:THR 19		4.69	0.00	0.00
15	A:GLU 20		64.38	0.00	0.00
16	A:LEU 21		0.00	0.00	0.00
17	A:ILE 22		0.00	0.00	0.00
18	A:LYS 23		83.18	0.00	0.00
19	A:GLY 24		30.62	0.00	0.00
20	A:PHE 25		1.09	0.00	0.00
21	A:GLY 26		28.29	0.00	0.00
22	A:CYS 27		0.98	0.00	0.00
23	A:ARG 28		150.73	0.00	0.00
24	A:GLY 29		20.79	0.00	0.00
25	A:ALA 30		3.18	0.00	0.00
26	A:GLN 31		17.46	0.00	0.00
27	A:VAL 32		0.66	0.00	0.00
28	A:GLU 33		23.66	0.00	0.00
29	A:GLU 34		64.81	0.00	0.00
30	A:ILE 35		12.42	0.00	0.00
31	A:TRP 36		198.33	0.00	0.00
32	A:SER 37		35.66	0.00	0.00
33	A:LEU 38		44.24	0.00	0.00
34	A:GLU 39		98.09	0.00	0.00
35	A:PRO 40		70.56	0.00	0.00
36	A:GLU 41		112.29	0.00	0.00
37	A:ASN 42		16.68	0.00	0.00
38	A:PHE 43		2.63	0.00	0.00
39	A:GLU 44		110.67	0.00	0.00
40	A:LYS 45		109.35	0.00	0.00
41	A:LEU 46		10.64	0.00	0.00
42	A:LYS 47		66.50	0.00	0.00
43	A:PRO 48		43.09	0.00	0.00
44	A:VAL 49		12.67	0.00	0.00
45	A:HIS 50		8.63	0.00	0.00
46	A:GLY 51		0.00	0.00	0.00
47	A:LEU 52		0.00	0.00	0.00
48	A:ILE 53		0.76	0.00	0.00
49	A:PHE 54		2.33	0.00	0.00
50	A:LEU 55		19.09	0.00	0.00
51	A:PHE 56		4.77	0.00	0.00
52	A:LYS 57		39.35	0.00	0.00
53	A:TRP 58		110.30	0.00	0.00
54	A:GLN 59		55.35	0.00	0.00
55	A:PRO 60		107.76	0.00	0.00
56	A:GLY 61		82.01	0.00	0.00
57	A:GLU 62		34.16	0.00	0.00
58	A:GLU 63		126.33	0.00	0.00
59	A:PRO 64		47.92	0.00	0.00
60	A:ALA 65		40.82	0.00	0.00
61	A:GLY 66		24.72	0.00	0.00
62	A:SER 67		74.57	0.00	0.00
63	A:VAL 68		37.19	0.00	0.00
64	A:VAL 69		4.64	0.00	0.00
65	A:GLN 70		133.03	0.00	0.00
66	A:ASP 71		75.49	0.00	0.00
67	A:SER 72		83.52	0.00	0.00
68	A:ARG 73		78.10	0.00	0.00
69	A:LEU 74		77.31	0.00	0.00
70	A:ASP 75		117.24	0.00	0.00
71	A:THR 76		101.92	0.00	0.00
72	A:ILE 77		5.56	0.00	0.00
73	A:PHE 78		9.01	0.00	0.00
74	A:PHE 79		9.57	0.00	0.00
75	A:ALA 80		7.71	0.00	0.00
76	A:LYS 81		48.53	0.00	0.00
77	A:GLN 82		30.71	0.00	0.00
78	A:VAL 83		63.68	0.00	0.00
79	A:ILE 84		47.98	0.00	0.00
80	A:ASN 85		96.31	0.00	0.00
81	A:ASN 86		39.95	0.00	0.00
82	A:ALA 87		0.84	0.00	0.00
83	A:CYS 88		12.59	0.00	0.00
84	A:ALA 89		0.81	0.00	0.00
85	A:THR 90		0.16	0.00	0.00
86	A:GLN 91		9.83	0.00	0.00
87	A:ALA 92		2.30	0.00	0.00
88	A:ILE 93		0.00	0.00	0.00
89	A:VAL 94		1.67	0.00	0.00
90	A:SER 95		9.43	0.00	0.00
91	A:VAL 96		0.00	0.00	0.00
92	A:LEU 97		0.42	0.00	0.00
93	A:LEU 98		1.29	0.00	0.00
94	A:ASN 99		20.96	0.00	0.00
95	A:CYS 100		16.21	0.00	0.00
96	A:THR 101		128.58	0.00	0.00
97	A:HIS 102		68.25	0.00	0.00
98	A:GLN 103		164.50	0.00	0.00
99	A:ASP 104		53.66	0.00	0.00
100	A:VAL 105		11.85	0.00	0.00
101	A:HIS 106		91.89	0.00	0.00
102	A:LEU 107		27.99	0.00	0.00
103	A:GLY 108		18.61	0.00	0.00
104	A:GLU 109		138.18	0.00	0.00
105	A:THR 110		35.97	0.00	0.00
106	A:LEU 111		0.00	0.00	0.00
107	A:SER 112		49.67	0.00	0.00
108	A:GLU 113		111.73	0.00	0.00
109	A:PHE 114		14.82	0.00	0.00
110	A:LYS 115		60.73	0.00	0.00
111	A:GLU 116		117.61	0.00	0.00
112	A:PHE 117		135.23	0.00	0.00
113	A:SER 118		0.00	0.00	0.00
114	A:GLN 119		90.46	0.00	0.00
115	A:SER 120		104.45	0.00	0.00
116	A:PHE 121		70.07	0.00	0.00
117	A:ASP 122		91.81	0.00	0.00
118	A:ALA 123		27.67	0.00	0.00
119	A:ALA 124		37.67	0.00	0.00
120	A:MET 125		87.75	0.00	0.00
121	A:LYS 126		12.01	0.00	0.00
122	A:GLY 127		0.00	0.00	0.00
123	A:LEU 128		78.61	0.00	0.00
124	A:ALA 129		17.50	0.00	0.00
125	A:LEU 130		1.68	0.00	0.00
126	A:SER 131		9.71	0.00	0.00
127	A:ASN 132		99.51	0.00	0.00
128	A:SER 133		19.14	0.00	0.00
129	A:ASP 134		97.91	0.00	0.00
130	A:VAL 135		63.05	0.00	0.00
131	A:ILE 136		0.00	0.00	0.00
132	A:ARG 137		79.99	0.00	0.00
133	A:GLN 138		113.37	0.00	0.00
134	A:VAL 139		14.28	0.00	0.00
135	A:HIS 140		0.00	0.00	0.00
136	A:ASN 141		36.37	0.00	0.00
137	A:SER 142		40.20	0.00	0.00
138	A:PHE 143		11.38	0.00	0.00
139	A:ALA 144		37.49	0.00	0.00
140	A:ARG 145	H	206.34	75.90 ||||	-0.80
141	A:GLN 146		89.58	0.00	0.00
142	A:GLN 147		125.86	0.00	0.00
143	A:MET 148		78.37	57.40 ||||||||	0.79
144	A:PHE 149		63.51	59.18 ||||||||||	0.95
145	A:GLU 150		166.21	0.73 |	-0.01
146	A:PHE 151		143.16	85.54 ||||||	1.37
147	A:ASP 152		141.42	12.94 |	-0.12
148	A:THR 153		155.25	30.23 ||	0.42
149	A:GLU 160		225.16	0.00	0.00
150	A:ASP 161		80.14	0.00	0.00
151	A:ALA 162		63.87	0.00	0.00
152	A:PHE 163		74.96	0.00	0.00
153	A:HIS 164		9.34	0.00	0.00
154	A:PHE 165		8.42	0.00	0.00
155	A:VAL 166		0.33	0.00	0.00
156	A:SER 167		0.00	0.00	0.00
157	A:TYR 168		0.24	0.00	0.00
158	A:VAL 169		1.17	0.00	0.00
159	A:PRO 170		7.87	0.00	0.00
160	A:VAL 171		20.09	0.00	0.00
161	A:ASN 172		136.85	0.00	0.00
162	A:GLY 173		23.84	0.00	0.00
163	A:ARG 174		89.21	0.00	0.00
164	A:LEU 175		0.50	0.00	0.00
165	A:TYR 176		3.39	0.00	0.00
166	A:GLU 177		0.98	0.00	0.00
167	A:LEU 178		3.32	0.00	0.00
168	A:ASP 179		6.07	0.00	0.00
169	A:GLY 180		8.03	0.00	0.00
170	A:LEU 181		78.87	0.00	0.00
171	A:ARG 182		48.87	0.00	0.00
172	A:GLU 183		121.31	0.00	0.00
173	A:GLY 184		3.34	0.00	0.00
174	A:PRO 185		0.00	0.00	0.00
175	A:ILE 186		0.00	0.00	0.00
176	A:ASP 187		13.51	0.00	0.00
177	A:LEU 188		32.89	0.00	0.00
178	A:GLY 189		20.60	0.00	0.00
179	A:ALA 190		77.28	0.00	0.00
180	A:CYS 191		13.64	0.00	0.00
181	A:ASN 192		105.87	0.00	0.00
182	A:GLN 193		89.11	0.00	0.00
183	A:ASP 194		121.86	0.00	0.00
184	A:ASP 195		67.42	0.00	0.00
185	A:TRP 196		7.80	0.00	0.00
186	A:ILE 197		14.05	0.00	0.00
187	A:SER 198		79.23	0.00	0.00
188	A:ALA 199		31.14	0.00	0.00
189	A:VAL 200		0.00	0.00	0.00
190	A:ARG 201		49.68	0.00	0.00
191	A:PRO 202		73.91	0.00	0.00
192	A:VAL 203		23.70	0.00	0.00
193	A:ILE 204		0.33	0.00	0.00
194	A:GLU 205		75.82	0.00	0.00
195	A:LYS 206		99.09	0.00	0.00
196	A:ARG 207		15.95	0.00	0.00
197	A:ILE 208		48.45	0.00	0.00
198	A:GLN 209		115.84	0.00	0.00
199	A:LYS 210		76.35	0.00	0.00
200	A:TYR 211		19.05	0.00	0.00
201	A:SER 212		86.08	0.00	0.00
202	A:GLU 213		164.34	0.00	0.00
203	A:GLY 214		67.94	0.00	0.00
204	A:GLU 215		34.28	0.00	0.00
205	A:ILE 216		146.84	0.00	0.00
206	A:ARG 217		101.00	0.00	0.00
207	A:PHE 218		44.46	0.00	0.00
208	A:ASN 219		20.72	0.00	0.00
209	A:LEU 220		10.82	0.00	0.00
210	A:MET 221		0.17	0.00	0.00
211	A:ALA 222		0.17	0.00	0.00
212	A:ILE 223		0.00	0.00	0.00
213	A:VAL 224		0.00	0.00	0.00
214	A:SER 225		3.01	0.00	0.00
215	A:ASP 226		38.08	0.00	0.00
216	A:ARG 227		18.00	0.00	0.00
217	A:LYS 228		68.61	0.00	0.00
218	A:MET 229		128.47	0.00	0.00
219	A:ILE 230		53.27	0.00	0.00
220	A:TYR 231		25.42	0.00	0.00
221	A:GLU 232		77.19	0.00	0.00
222	A:GLN 233		118.20	0.00	0.00
223	A:LYS 234		77.93	0.00	0.00
224	A:ILE 235		12.71	0.00	0.00
225	A:ALA 236		59.44	0.00	0.00
226	A:GLU 237		80.10	0.00	0.00
227	A:LEU 238		11.90	0.00	0.00
228	A:GLN 239		90.28	0.00	0.00
229	A:ARG 240		160.51	0.00	0.00
230	A:GLN 241		81.62	0.00	0.00
231	A:LEU 242		43.05	0.00	0.00
232	A:ALA 243		88.35	0.00	0.00
233	A:GLU 244		109.61	0.00	0.00
234	A:GLU 245		179.87	0.00	0.00
235	A:ASN 253		162.97	0.00	0.00
236	A:SER 254		98.22	0.00	0.00
237	A:MET 255		129.48	0.00	0.00
238	A:LEU 256		77.03	0.00	0.00
239	A:SER 257		67.86	0.00	0.00
240	A:ALA 258		55.77	0.00	0.00
241	A:ILE 259		14.56	0.00	0.00
242	A:GLN 260		96.15	0.00	0.00
243	A:SER 261		72.32	0.00	0.00
244	A:GLU 262		59.00	0.00	0.00
245	A:VAL 263		19.76	0.00	0.00
246	A:ALA 264		59.96	0.00	0.00
247	A:LYS 265		115.74	0.00	0.00
248	A:ASN 266		7.17	0.00	0.00
249	A:GLN 267		89.62	0.00	0.00
250	A:MET 268		129.00	0.00	0.00
251	A:LEU 269		49.90	0.00	0.00
252	A:ILE 270		21.66	0.00	0.00
253	A:GLU 271		91.85	0.00	0.00
254	A:GLU 272		86.26	0.00	0.00
255	A:GLU 273		19.87	0.00	0.00
256	A:VAL 274		43.94	0.00	0.00
257	A:GLN 275		87.33	0.00	0.00
258	A:LYS 276		45.43	0.00	0.00
259	A:LEU 277		72.86	0.00	0.00
260	A:LYS 278		111.05	4.69 |	0.07
261	A:ARG 279		113.83	0.00	0.00
262	A:TYR 280		23.33	0.00	0.00
263	A:LYS 281		109.87	2.85 |	0.05
264	A:ILE 282		84.65	50.11 ||||||	0.80
265	A:GLU 283		50.74	10.51 |||	0.11
266	A:ASN 284		23.76	0.00	0.00
267	A:ILE 285		116.09	81.56 ||||||||	1.30
268	A:ARG 286	HS	151.80	132.37 |||||||||	-0.27
269	A:ARG 287		50.23	23.69 |||||	0.05
270	A:LYS 288		68.56	0.00	0.00
271	A:HIS 289	H	100.74	53.18 ||||||	0.77
272	A:ASN 290		47.41	0.37 |	-0.00
273	A:TYR 291		89.18	83.75 ||||||||||	1.13
274	A:LEU 292		53.52	45.50 |||||||||	0.73
275	A:PRO 293		85.18	41.65 |||||	0.62
276	A:PHE 294		126.27	125.80 ||||||||||	1.96
277	A:ILE 295		76.35	76.35 ||||||||||	1.22
278	A:MET 296		98.07	96.73 ||||||||||	2.03
279	A:GLU 297	HS	98.01	76.82 ||||||||	0.29
280	A:LEU 298		75.15	72.82 ||||||||||	1.16
281	A:LEU 299		75.15	74.82 ||||||||||	1.20
282	A:LYS 300		128.05	68.25 ||||||	0.24
283	A:THR 301		56.25	56.09 ||||||||||	0.68
284	A:LEU 302		41.43	40.59 ||||||||||	0.65
285	A:ALA 303		45.53	39.75 |||||||||	0.54
286	A:GLU 304	HS	148.46	25.33 ||	-0.10
287	A:HIS 305		131.31	66.85 ||||||	0.87
288	A:GLN 306	H	139.28	41.86 ||||	-0.23
289	A:GLN 307	H	87.27	26.52 ||||	-0.13
290	A:LEU 308	H	50.83	49.64 ||||||||||	0.78
291	A:ILE 309	H	129.22	80.40 |||||||	1.27
292	A:PRO 310		61.97	2.34 |	0.04
293	A:LEU 311		72.62	63.83 |||||||||	0.86
294	A:VAL 312		91.89	75.56 |||||||||	1.20
295	A:GLU 313		90.09	7.73 |	0.10
296	A:LYS 314		111.94	30.74 |||	-0.53
297	A:ALA 315		60.43	55.93 ||||||||||	0.79
298	A:LYS 316	HS	144.48	28.56 ||	-0.61
299	A:GLU 317		126.26	0.00	0.00
300	A:LYS 318		151.38	27.81 ||	0.19
301	A:GLN 319		144.71	7.26 |	-0.03
302	A:ASN 320		168.67	0.00	0.00

## Sheet: HsRpn13 Interfacing residues
HsRpn13 Interfacing residues
	Inaccessible residues					HSDC	Residues making Hydrogen/Disulphide bond, Salt bridge or Covalent link
	Solvent-accessible residues						Interfacing residues
ASA	Accessible Surface Area, Å²		BSA	Buried Surface Area, Å²		ΔiG	Solvation energy effect, kcal/mol		||||	Buried area percentage, one bar per 10%
##	Structure 1	HSDC	ASA	BSA	ΔiG
1	C:ASP 287		127.37	8.43 |	0.07
2	C:LEU 288		21.41	19.08 |||||||||	0.31
3	C:ALA 289		46.94	0.00	0.00
4	C:SER 290		73.44	30.78 |||||	-0.03
5	C:VAL 291		79.14	75.95 ||||||||||	1.21
6	C:LEU 292		60.27	58.92 ||||||||||	0.94
7	C:THR 293		31.19	0.00	0.00
8	C:PRO 294		29.37	0.00	0.00
9	C:GLU 295		135.46	2.46 |	-0.03
10	C:ILE 296		91.47	71.21 ||||||||	0.84
11	C:MET 297		40.05	38.89 ||||||||||	1.18
12	C:ALA 298		52.17	0.00	0.00
13	C:PRO 299		96.42	1.84 |	0.03
14	C:ILE 300		91.87	76.62 |||||||||	1.23
15	C:LEU 301		20.98	3.87 ||	0.06
16	C:ALA 302		80.92	0.00	0.00
17	C:ASN 303		73.21	18.21 |||	-0.21
18	C:ALA 304		71.55	0.00	0.00
19	C:ASP 305		101.71	7.43 |	0.09
20	C:VAL 306		37.15	36.31 ||||||||||	0.57
21	C:GLN 307		44.26	0.00	0.00
22	C:GLU 308		120.34	0.00	0.00
23	C:ARG 309	HS	183.30	124.99 |||||||	-2.10
24	C:LEU 310		70.91	70.74 ||||||||||	1.11
25	C:LEU 311		48.10	0.00	0.00
26	C:PRO 312		82.61	0.00	0.00
27	C:TYR 313	H	181.36	101.39 ||||||	0.84
28	C:LEU 314		17.45	15.58 |||||||||	0.10
29	C:PRO 315		71.80	70.09 ||||||||||	1.11
30	C:SER 316		79.47	17.46 |||	-0.15
31	C:GLY 317		48.54	9.19 ||	0.15
32	C:GLU 318		174.34	20.84 ||	-0.22
33	C:SER 319		118.26	24.31 |||	0.10
34	C:LEU 320		63.31	58.82 ||||||||||	0.94
35	C:PRO 321		69.37	0.00	0.00
36	C:GLN 322		65.74	0.00	0.00
37	C:THR 323		60.85	0.00	0.00
38	C:ALA 324		36.82	0.00	0.00
39	C:ASP 325		123.45	0.00	0.00
40	C:GLU 326	HS	37.00	4.13 ||	-0.04
41	C:ILE 327		7.62	4.77 |||||||	0.08
42	C:GLN 328		61.79	0.00	0.00
43	C:ASN 329		87.17	16.62 ||	0.15
44	C:THR 330	H	24.75	24.13 ||||||||||	0.32
45	C:LEU 331		16.76	13.72 |||||||||	0.22
46	C:THR 332		67.77	0.00	0.00
47	C:SER 333		23.35	17.15 ||||||||	0.17
48	C:PRO 334		78.70	0.00	0.00
49	C:GLN 335		129.54	102.00 ||||||||	0.34
50	C:PHE 336		51.60	50.51 ||||||||||	0.76
51	C:GLN 337		100.64	0.00	0.00
52	C:GLN 338	H	127.02	39.61 ||||	-0.35
53	C:ALA 339		49.84	43.68 |||||||||	0.60
54	C:LEU 340		13.87	8.84 |||||||	0.14
55	C:GLY 341		30.30	0.00	0.00
56	C:MET 342		135.10	95.58 ||||||||	2.28
57	C:PHE 343		85.48	85.48 ||||||||||	1.34
58	C:SER 344		10.26	0.00	0.00
59	C:ALA 345		62.71	1.01 |	0.02
60	C:ALA 346		23.83	17.92 ||||||||	0.29
61	C:LEU 347		0.50	0.00	0.00
62	C:ALA 348		63.96	0.00	0.00
63	C:SER 349		67.35	0.00	0.00
64	C:GLY 350		18.44	0.00	0.00
65	C:GLN 351		129.69	60.64 |||||	-0.47
66	C:LEU 352		16.72	16.41 ||||||||||	0.26
67	C:GLY 353		1.28	0.00	0.00
68	C:PRO 354		88.00	0.00	0.00
69	C:LEU 355		92.38	59.20 |||||||	0.95
70	C:MET 356		9.72	9.72 |||||||||||	0.16
71	C:CYS 357		76.46	0.00	0.00
72	C:GLN 358		131.58	0.00	0.00
73	C:PHE 359		159.71	87.49 ||||||	0.98
74	C:GLY 360		64.02	1.72 |	-0.00
75	C:LEU 361		41.84	29.70 ||||||||	0.48
76	C:PRO 362		33.93	0.00	0.00
77	C:ALA 363		71.73	0.00	0.00
78	C:GLU 364		108.51	0.00	0.00
79	C:ALA 365		0.00	0.00	0.00
80	C:VAL 366		14.22	0.00	0.00
81	C:GLU 367		100.97	0.00	0.00
82	C:ALA 368		5.86	0.00	0.00
83	C:ALA 369		0.12	0.00	0.00
84	C:ASN 370		76.01	0.00	0.00
85	C:LYS 371		148.06	0.00	0.00
86	C:GLY 372		14.32	0.00	0.00
87	C:ASP 373		54.37	0.00	0.00
88	C:VAL 374		36.66	13.04 ||||	0.20
89	C:GLU 375	HS	150.53	62.74 |||||	-0.15
90	C:ALA 376		34.66	0.00	0.00
91	C:PHE 377		24.01	21.50 |||||||||	0.34
92	C:ALA 378		56.09	54.25 ||||||||||	0.82
93	C:LYS 379		131.26	16.37 ||	0.24
94	C:ALA 380		13.63	0.00	0.00
95	C:MET 381		80.35	68.58 |||||||||	0.92
96	C:GLN 382	H	159.14	140.63 |||||||||	-0.68
97	C:ASN 383		109.20	4.31 |	-0.07
98	C:ASN 384		129.34	0.00	0.00

## Sheet: Legend
Supplementary Table 2. Analysis of protein-protein interaction surfaces.The table summarizes the interaction surfaces determined using PISA Server for either solved or predicted structures. Residues are color-coded based on their solvent accessibility: yellow for surface-exposed, dark blue for buried, and light blue for solvent-accessible residues. Residues involved in hydrogen/disulfide bonds, s…

## Sheet: Comparison
	Inaccessible residues					HSDC	Residues making Hydrogen/Disulphide bond, Salt bridge or Covalent link
	Solvent-accessible residues						Interfacing residues
ASA	Accessible Surface Area, Å²		BSA	Buried Surface Area, Å²		ΔiG	Solvation energy effect, kcal/mol		||||	Buried area percentage, one bar per 10%
Conserved residues are bolded
HsUCH37						PfUCH37										HsRpn13						PfRpn13
Structure 2	HSDC	ASA	BSA	ΔiG		Structure 2	HSDC	ASA	BSA	ΔiG						Structure 1	HSDC	ASA	BSA	ΔiG		Structure 1	HSDC	ASA	BSA	ΔiG
A:PRO 293		85.18	41.65 |||||	0.62		B:PRO 435		83.83	24.61 |||	0.35						C:GLN 338	H	127.02	39.61 ||||	-0.35
A:PHE 294		126.27	125.80 ||||||||||	1.96		B:PHE 436		132.68	132.54 ||||||||||	2.06						C:ALA 339		49.84	43.68 |||||||||	0.60		A:ALA 58		61.62	46.90 ||||||||	0.68
A:ILE 295		76.35	76.35 ||||||||||	1.22		B:ILE 437		86.87	86.87 ||||||||||	1.39						C:LEU 340		13.87	8.84 |||||||	0.14		A:LEU 59		53.50	49.49 ||||||||||	0.79
A:MET 296		98.07	96.73 ||||||||||	2.03		B:MET 438		70.59	61.06 |||||||||	1.70						C:GLY 341		30.30	0.00	0.00		A:ASP 60		13.89	0.00	0.00
A:GLU 297	HS	98.01	76.82 ||||||||	0.29		B:SER 439	H	54.95	45.13 |||||||||	0.20						C:MET 342		135.10	95.58 ||||||||	2.28		A:MET 61		149.87	11.99 |	0.22
A:LEU 298		75.15	72.82 ||||||||||	1.16		B:SER 440		32.80	32.80 ||||||||||	0.31						C:PHE 343		85.48	85.48 ||||||||||	1.34		A:SER 62		29.09	23.20 ||||||||	0.36
A:LEU 299		75.15	74.82 ||||||||||	1.20		B:LEU 441		78.55	78.55 ||||||||||	1.25						C:SER 344		10.26	0.00	0.00
A:LYS 300		128.05	68.25 ||||||	0.24		B:ASN 442	H	105.03	84.78 |||||||||	-0.73						C:ALA 345		62.71	1.01 |	0.02
A:THR 301		56.25	56.09 ||||||||||	0.68		B:LEU 443		91.79	88.60 ||||||||||	1.41						C:ALA 346		23.83	17.92 ||||||||	0.29
A:LEU 302		41.43	40.59 ||||||||||	0.65		B:MET 444		67.73	67.56 ||||||||||	1.68						C:LEU 347		0.50	0.00	0.00		A:LEU 63		10.78	0.00	0.00
A:ALA 303		45.53	39.75 |||||||||	0.54		B:ALA 445		52.64	47.12 |||||||||	0.50						C:ALA 348		63.96	0.00	0.00
A:GLU 304	HS	148.46	25.33 ||	-0.10		B:LYS 446	HS	150.41	73.90 |||||	-0.45						C:SER 349		67.35	0.00	0.00		A:PRO 64		101.30	0.00	0.00
A:HIS 305		131.31	66.85 ||||||	0.87		B:HIS 447		112.17	63.38 ||||||	0.29						C:GLY 350		18.44	0.00	0.00		A:THR 65		107.31	0.00	0.00
A:GLN 306	H	139.28	41.86 ||||	-0.23		B:LYS 448	HS	171.16	52.82 ||||	-0.24						C:GLN 351		129.69	60.64 |||||	-0.47		A:HIS 66		105.41	19.47 ||	-0.03
A:GLN 307	H	87.27	26.52 ||||	-0.13		B:LEU 449		102.87	69.70 |||||||	1.12						C:LEU 352		16.72	16.41 ||||||||||	0.26		A:LEU 67		21.65	0.00	0.00
A:LEU 308	H	50.83	49.64 ||||||||||	0.78		B:LEU 450		59.63	56.66 ||||||||||	0.91						C:GLY 353		1.28	0.00	0.00		A:ASN 68		64.25	0.00	0.00
A:ILE 309	H	129.22	80.40 |||||||	1.27		B:LYS 451	HS	144.34	71.90 |||||	0.10						C:PRO 354		88.00	0.00	0.00		A:PHE 69		145.90	18.60 ||	0.30
A:PRO 310		61.97	2.34 |	0.04		B:ASP 452		90.87	0.00	0.00						C:LEU 355		92.38	59.20 |||||||	0.95		A:VAL 70		11.45	10.44 ||||||||||	0.17
A:LEU 311		72.62	63.83 |||||||||	0.86		B:ALA 453		38.35	36.45 ||||||||||	0.57						C:MET 356		9.72	9.72 |||||||||||	0.16		A:LEU 71		0.67	0.00	0.00
A:VAL 312		91.89	75.56 |||||||||	1.20		B:TYR 454	H	131.86	120.91 ||||||||||	1.17						C:CYS 357		76.46	0.00	0.00		A:ILE 72		105.95	0.00	0.00
A:GLU 313		90.09	7.73 |	0.10		B:GLN 455		95.97	0.00	0.00						C:GLN 358		131.58	0.00	0.00		A:SER 73		75.76	39.06 ||||||	0.24
A:LYS 314		111.94	30.74 |||	-0.53												C:PHE 359		159.71	87.49 ||||||	0.98		A:LEU 74	H	62.32	62.32 ||||||||||	0.89
A:ALA 315		60.43	55.93 ||||||||||	0.79												C:GLY 360		64.02	1.72 |	-0.00		A:ASN 75		122.50	2.81 |	-0.02
A:LYS 316	HS	144.48	28.56 ||	-0.61		B:LYS 456		132.10	32.17 |||	-0.19						C:LEU 361		41.84	29.70 ||||||||	0.48		A:LEU 76		11.86	0.00	0.00
A:GLU 317		126.26	0.00	0.00		B:GLU 457	HS	90.93	84.80 ||||||||||	0.23						C:PRO 362		33.93	0.00	0.00		A:PRO 77		98.98	0.00	0.00
A:LYS 318		151.38	27.81 ||	0.19		B:LYS 458	HS	127.36	45.28 ||||	-0.54						C:ALA 363		71.73	0.00	0.00		A:PRO 78		86.60	0.00	0.00
						B:LEU 459		119.82	0.00	0.00						C:GLU 364		108.51	0.00	0.00		A:HIS 79		55.65	0.00	0.00
A:GLN 319		144.71	7.26 |	-0.03		B:LYS 460	HS	117.16	32.98 |||	-1.02						C:ALA 365		0.00	0.00	0.00		A:GLU 80		164.50	0.00	0.00
A:ASN 320		168.67	0.00	0.00		B:ASN 461		100.83	72.76 ||||||||	-0.21						C:VAL 366		14.22	0.00	0.00		A:GLY 81		64.75	0.00	0.00
																C:GLU 367		100.97	0.00	0.00
Hydrogen bond	7					Hydrogen bond	9									C:ALA 368		5.86	0.00	0.00		A:GLU 82		176.24	0.00	0.00
Salt bridge	3					Salt bridge	6									C:ALA 369		0.12	0.00	0.00		A:VAL 83		33.80	0.00	0.00
																C:ASN 370		76.01	0.00	0.00		A:ASN 84		161.20	0.00	0.00
																						A:ASP 85	H	67.37	8.76 ||	-0.14
																						A:PRO 86		22.09	0.00	0.00
																						A:MET 87		19.60	11.26 ||||||	0.27
																C:LYS 371		148.06	0.00	0.00		A:GLU 88	HS	108.13	44.91 |||||	-0.13
																C:GLY 372		14.32	0.00	0.00		A:TYR 89		66.04	0.00	0.00
																C:ASP 373		54.37	0.00	0.00		A:ILE 90		0.84	0.84 |||||||||||	0.01
																C:VAL 374		36.66	13.04 ||||	0.20		A:VAL 91		70.56	68.01 ||||||||||	1.05
																C:GLU 375	HS	150.53	62.74 |||||	-0.15		A:ASP 92		68.46	12.64 ||	-0.14
																C:ALA 376		34.66	0.00	0.00		A:ALA 93		20.54	0.00	0.00
																C:PHE 377		24.01	21.50 |||||||||	0.34		A:LEU 94		46.21	46.21 ||||||||||	0.74
																C:ALA 378		56.09	54.25 ||||||||||	0.82		A:GLU 95	HS	114.38	57.94 ||||||	-0.20
																C:LYS 379		131.26	16.37 ||	0.24		A:LYS 96		130.91	0.00	0.00
																C:ALA 380		13.63	0.00	0.00		A:LYS 97	H	47.12	2.50 |	-0.09
																C:MET 381		80.35	68.58 |||||||||	0.92		A:TYR 98	H	121.93	93.84 ||||||||	0.93
																C:GLN 382	H	159.14	140.63 |||||||||	-0.68		A:THR 99		68.35	10.53 ||	0.17
																						A:LYS 100		137.26	0.00	0.00
																						A:GLU 101		97.21	0.00	0.00
																						A:GLU 102	HS	147.38	40.07 |||	-0.46
																C:ASN 383		109.20	4.31 |	-0.07		A:ASN 103		128.11	0.00	0.00
																C:ASN 384		129.34	0.00	0.00		A:ASN 104		178.97	0.00	0.00
																Hydrogen bond	3					Hydrogen bond	7
																Salt bridge	1					Salt bridge	3
