# Supplementary material for: Proteasome associated function of UCH37 is evolutionarily conserved in Plasmodium parasites
Source: Sci Rep. 2024 Nov 27;14:29428. doi: 10.1038/s41598-024-80433-y (PMC11603131; doi:10.1038/s41598-024-80433-y)
Supplement: Supplementary file 3 — Supplementary Information 3. [file 41598_2024_80433_MOESM3_ESM.xlsx]

## Sheet: Legend
Supplementary Table 1. Confidence metrics were used to assess the accuracy of the PfUCH37 and PfRpn13 interaction model by Alphafold 3. A predicted template modelling (pTM) score > 0.5 suggests that the overall fold of the complex could resemble the true structure, while an interface predicted template modelling (ipTM) score > 0.8 indicates a highly confident, high-quality prediction.

## Sheet: fold_pfuch37_pfrpn13_deubad_150
Name	Value
chain_iptm	[ 0.92, 0.92]
chain_pair_iptm	[[0.73, 0.92], [0.92, 0.77]]
chain_pair_pae_min	[[0.76, 1.17], [1.01, 0.76]]
chain_ptm	[0.73, 0.77]
fraction_disordered	0.13
has_clash	0
iptm	0.92
num_recycles	10
ptm	0.78
ranking_score	0.96
